# Supplementary material for: A garment that measures brain activity: proof of concept of an EEG sensor layer fully implemented with smart textiles
Source: Front Hum Neurosci. 2023 May 26;17:1135153. doi: 10.3389/fnhum.2023.1135153 (PMC10250743; doi:10.3389/fnhum.2023.1135153)
Supplement: Supplementary file 5 [file Data_Sheet_5.zip]

Archive with 16 entries (8 files):
- Subject105/01_EyesClosed_Dry-EEG/
- Subject105/01_EyesClosed_Dry-EEG/Subject105_01_EyesClosed_Dry-EEG.mat
- Subject105/01_EyesClosed_Garment-EEG/
- Subject105/01_EyesClosed_Garment-EEG/Subject105_01_EyesClosed_Garment-EEG.mat
- Subject105/02_EyesOpen_Dry-EEG/
- Subject105/02_EyesOpen_Dry-EEG/Subject105_02_EyesOpen_Dry-EEG.mat
- Subject105/02_EyesOpen_Garment-EEG/
- Subject105/02_EyesOpen_Garment-EEG/Subject105_02_EyesOpen_Garment-EEG.mat
- Subject105/03_Movement_Dry-EEG/
- Subject105/03_Movement_Dry-EEG/Subject105_03_Movement_Dry-EEG.mat
- Subject105/03_Movement_Garment-EEG/
- Subject105/03_Movement_Garment-EEG/Subject105_03_Movement_Garment-EEG.mat
- Subject105/04_Artifacts_Dry-EEG/
- Subject105/04_Artifacts_Dry-EEG/Subject105_04_Artifacts_Dry-EEG.mat
- Subject105/04_Artifacts_Garment-EEG/
- Subject105/04_Artifacts_Garment-EEG/Subject105_04_Artifacts_Garment-EEG.mat
