# Supplementary material for: A garment that measures brain activity: proof of concept of an EEG sensor layer fully implemented with smart textiles
Source: Front Hum Neurosci. 2023 May 26;17:1135153. doi: 10.3389/fnhum.2023.1135153 (PMC10250743; doi:10.3389/fnhum.2023.1135153)
Supplement: Supplementary file 10 [file Data_Sheet_10.zip]

Archive with 16 entries (8 files):
- Subject205/01_EyesClosed_Dry-EEG/
- Subject205/01_EyesClosed_Dry-EEG/Subject205_01_EyesClosed_Dry-EEG.mat
- Subject205/01_EyesClosed_Garment-EEG/
- Subject205/01_EyesClosed_Garment-EEG/Subject205_01_EyesClosed_Garment-EEG.mat
- Subject205/02_EyesOpen_Dry-EEG/
- Subject205/02_EyesOpen_Dry-EEG/Subject205_02_EyesOpen_Dry-EEG.mat
- Subject205/02_EyesOpen_Garment-EEG/
- Subject205/02_EyesOpen_Garment-EEG/Subject205_02_EyesOpen_Garment-EEG.mat
- Subject205/03_Movement_Dry-EEG/
- Subject205/03_Movement_Dry-EEG/Subject205_03_Movement_Dry-EEG.mat
- Subject205/03_Movement_Garment-EEG/
- Subject205/03_Movement_Garment-EEG/Subject205_03_Movement_Garment-EEG.mat
- Subject205/04_Artifacts_Dry-EEG/
- Subject205/04_Artifacts_Dry-EEG/Subject205_04_Artifacts_Dry-EEG.mat
- Subject205/04_Artifacts_Garment-EEG/
- Subject205/04_Artifacts_Garment-EEG/Subject205_04_Artifacts_Garment-EEG.mat
